# Supplementary material for: Uncovering differences in the composition and function of phage communities and phage-bacterium interactions in raw soy sauce
Source: Front Microbiol. 2023 Dec 22;14:1328158. doi: 10.3389/fmicb.2023.1328158 (PMC10766790; doi:10.3389/fmicb.2023.1328158)
Supplement: Supplementary Table 1 — Overview of read statistics for the metagenomic sequence dataset. [file Table_1.XLSX]

## Sheet: Sheet1
	Table S1. Overview of read statistics for the metagenomic sequence dataset.
	Sample	No. of sequences	No. of clean sequences (surviving rate%)	Total sequence length (Gb)	Alignment rate (%)	No. of contigs	Total assembled bases (bp)	Max. contig length (bp)	Min. contig length (bp)	Avg.contig length (bp)	N50	%GC	Bacteria (%)	Fungi (%)	Archaea (%)	Viruses (%)	Unclassified (%)
	NJ5	36656590	34,218,680 (93.35%)	10.2	89.48	230600	406658384	460206	500	1763.48	2817	58.7588	93.4392	0.0535593	0.02	0.05	6.43844
	PJ6	34192550	32,626,584 (95.42%)	9.8	84.65								80.3174	0.457822	0.06	0.24	18.9233
