# Supplementary material for: Uncovering differences in the composition and function of phage communities and phage-bacterium interactions in raw soy sauce
Source: Front Microbiol. 2023 Dec 22;14:1328158. doi: 10.3389/fmicb.2023.1328158 (PMC10766790; doi:10.3389/fmicb.2023.1328158)
Supplement: Supplementary Table 2 — Quality summary of predicted phages. [file Table_2.XLSX]

## Sheet: Sheet1
	Table S2. Quality summary of predicted phages.
	Contig_id	Contig_length	Provirus	Proviral_length	Gene_count	Viral_genes	Host_genes	Checkv_quality	Miuvig_quality	Completeness	Completeness_method	Contamination	Kmer_freq	Warnings
	ctg184709	65490	Yes	16658	62	6	27	Complete	High-quality	100	Provirus (high-confidence)	74.56	1
	ctg56398	74929	Yes	37823	80	28	22	Complete	High-quality	100	Provirus (medium-confidence)	49.52	1
	ctg187341	324623	No	NA	385	109	4	Complete	High-quality	100	DTR (high-confidence)	0	1
	ctg413470	74887	No	NA	82	50	0	Complete	High-quality	100	DTR (high-confidence)	0	1
	ctg25172	42688	No	NA	54	33	0	Complete	High-quality	100	DTR (medium-confidence)	0	1
	ctg336769	14442	No	NA	20	1	5	High-quality	High-quality	100	HMM-based (lower-bound)	0	1
	ctg348892	269817	No	NA	302	117	0	High-quality	High-quality	92.22	HMM-based (lower-bound)	0	1
	ctg173207	17233	No	NA	23	2	1	High-quality	High-quality	98.61	HMM-based (lower-bound)	0	1
	ctg382402	14565	No	NA	27	5	0	High-quality	High-quality	97.33	HMM-based (lower-bound)	0	1
	ctg103332	11432	No	NA	20	2	0	High-quality	High-quality	93.12	HMM-based (lower-bound)	0	1
	ctg23498	8405	No	NA	15	2	0	High-quality	High-quality	93.96	HMM-based (lower-bound)	0	1
	ctg77671	3424	No	NA	8	7	0	Low-quality	Genome-fragment	7.51	HMM-based (lower-bound)	0	1
	ctg103565	7591	No	NA	11	9	0	Low-quality	Genome-fragment	15.01	HMM-based (lower-bound)	0	1
	ctg25952	19113	No	NA	28	1	1	Low-quality	Genome-fragment	10.55	HMM-based (lower-bound)	0	1
	ctg310450	5095	No	NA	13	7	0	Low-quality	Genome-fragment	8.87	HMM-based (lower-bound)	0	1
	ctg362248	12841	No	NA	11	8	0	Low-quality	Genome-fragment	18.12	HMM-based (lower-bound)	0	1
	ctg388247	2785	No	NA	4	2	0	Low-quality	Genome-fragment	4.18	HMM-based (lower-bound)	0	1
	ctg181421	2985	No	NA	4	4	0	Low-quality	Genome-fragment	1.87	HMM-based (lower-bound)	0	1.02
	ctg598	11914	No	NA	15	9	0	Low-quality	Genome-fragment	21.88	HMM-based (lower-bound)	0	1
	ctg52273	2852	No	NA	4	1	0	Low-quality	Genome-fragment	3.12	HMM-based (lower-bound)	0	1
	ctg207553	18718	No	NA	22	1	7	Low-quality	Genome-fragment	26.79	HMM-based (lower-bound)	0	1
	ctg26338	6153	No	NA	10	4	0	Low-quality	Genome-fragment	8.49	HMM-based (lower-bound)	0	1
	ctg26354	10515	No	NA	12	10	0	Low-quality	Genome-fragment	21.66	HMM-based (lower-bound)	0	1
	ctg52390	10800	No	NA	12	9	0	Low-quality	Genome-fragment	20.5	HMM-based (lower-bound)	0	1
	ctg129918	8681	No	NA	17	13	0	Low-quality	Genome-fragment	13.55	HMM-based (lower-bound)	0	1
	ctg259358	5185	No	NA	8	1	0	Low-quality	Genome-fragment	7.76	HMM-based (lower-bound)	0	1
	ctg336824	2830	No	NA	5	4	0	Low-quality	Genome-fragment	5.61	HMM-based (lower-bound)	0	1
	ctg52628	3264	No	NA	6	4	0	Low-quality	Genome-fragment	8.97	HMM-based (lower-bound)	0	1
	ctg78576	3147	No	NA	8	3	0	Low-quality	Genome-fragment	5.88	HMM-based (lower-bound)	0	1
	ctg181942	82367	No	NA	78	39	0	Low-quality	Genome-fragment	27.92	HMM-based (lower-bound)	0	1
	ctg233554	7292	No	NA	20	16	0	Low-quality	Genome-fragment	10.74	HMM-based (lower-bound)	0	1
	ctg259642	20564	No	NA	23	11	0	Low-quality	Genome-fragment	29.32	HMM-based (lower-bound)	0	1
	ctg363017	3098	No	NA	7	3	0	Low-quality	Genome-fragment	3.54	HMM-based (lower-bound)	0	1
	ctg208049	9598	No	NA	15	14	0	Low-quality	Genome-fragment	16.36	HMM-based (lower-bound)	0	1
	ctg52904	7358	No	NA	18	4	0	Low-quality	Genome-fragment	14.79	HMM-based (lower-bound)	0	1
	ctg311369	6435	No	NA	11	10	0	Low-quality	Genome-fragment	10.42	HMM-based (lower-bound)	0	1
	ctg104823	11536	No	NA	10	10	0	Low-quality	Genome-fragment	13.68	HMM-based (lower-bound)	0	1
	ctg259811	6041	No	NA	10	4	0	Low-quality	Genome-fragment	9.62	HMM-based (lower-bound)	0	1
	ctg208293	7816	No	NA	13	11	0	Low-quality	Genome-fragment	14.1	HMM-based (lower-bound)	0	1
	ctg1484	84649	No	NA	99	50	1	Low-quality	Genome-fragment	28.94	HMM-based (lower-bound)	0	1
	ctg259900	17165	No	NA	23	12	0	Low-quality	Genome-fragment	29.69	HMM-based (lower-bound)	0	1
	ctg156328	3296	No	NA	7	5	0	Low-quality	Genome-fragment	1.97	HMM-based (lower-bound)	0	1
	ctg27036	9281	No	NA	12	9	0	Low-quality	Genome-fragment	5.72	HMM-based (lower-bound)	0	1
	ctg337519	4651	No	NA	6	4	0	Low-quality	Genome-fragment	8.8	HMM-based (lower-bound)	0	1
	ctg182478	27098	No	NA	29	28	0	Low-quality	Genome-fragment	40.06	HMM-based (lower-bound)	0	1
	ctg131053	8074	No	NA	5	5	0	Low-quality	Genome-fragment	17.56	HMM-based (lower-bound)	0	1
	ctg234393	10604	No	NA	25	10	0	Low-quality	Genome-fragment	11.18	HMM-based (lower-bound)	0	1
	ctg234767	3549	No	NA	6	5	0	Low-quality	Genome-fragment	6.81	HMM-based (lower-bound)	0	1
	ctg338318	3457	No	NA	4	4	0	Low-quality	Genome-fragment	6.3	HMM-based (lower-bound)	0	1
	ctg53797	19816	Yes	14098	21	9	6	Low-quality	Genome-fragment	34.91	HMM-based (lower-bound)	28.86	1
	ctg286782	5637	No	NA	8	3	0	Low-quality	Genome-fragment	8.44	HMM-based (lower-bound)	0	1
	ctg53976	5842	No	NA	11	7	0	Low-quality	Genome-fragment	12.63	HMM-based (lower-bound)	0	1
	ctg364240	24693	Yes	14958	33	10	11	Low-quality	Genome-fragment	30.28	HMM-based (lower-bound)	39.42	1
	ctg209216	4733	No	NA	5	4	0	Low-quality	Genome-fragment	22.42	HMM-based (lower-bound)	0	1
	ctg390729	3910	No	NA	7	7	0	Low-quality	Genome-fragment	4.4	HMM-based (lower-bound)	0	1
	ctg80254	3215	No	NA	8	4	0	Low-quality	Genome-fragment	5.19	HMM-based (lower-bound)	0	1
	ctg157325	46211	Yes	30314	57	23	13	Low-quality	Genome-fragment	42.98	HMM-based (lower-bound)	34.4	1
	ctg132294	2965	No	NA	4	1	0	Low-quality	Genome-fragment	3.28	HMM-based (lower-bound)	0	1
	ctg183665	3332	No	NA	5	4	0	Low-quality	Genome-fragment	7.4	HMM-based (lower-bound)	0	1
	ctg287193	21315	No	NA	20	11	0	Low-quality	Genome-fragment	7.34	HMM-based (lower-bound)	0	1
	ctg106552	6303	No	NA	6	5	0	Low-quality	Genome-fragment	4.05	HMM-based (lower-bound)	0	1
	ctg183671	16500	Yes	13003	24	4	2	Low-quality	Genome-fragment	22.04	HMM-based (lower-bound)	21.19	1
	ctg235509	21252	No	NA	45	31	1	Low-quality	Genome-fragment	44.48	HMM-based (lower-bound)	0	1
	ctg364622	41383	No	NA	69	3	0	Low-quality	Genome-fragment	13.63	HMM-based (lower-bound)	0	1
	ctg261252	3245	No	NA	3	3	0	Low-quality	Genome-fragment	6.98	HMM-based (lower-bound)	0	1
	ctg261323	2889	No	NA	7	4	0	Low-quality	Genome-fragment	5.51	HMM-based (lower-bound)	0	1
	ctg157917	8011	No	NA	6	4	0	Low-quality	Genome-fragment	4.9	HMM-based (lower-bound)	0	1
	ctg339363	5931	No	NA	5	3	0	Low-quality	Genome-fragment	8.41	HMM-based (lower-bound)	0	1
	ctg339402	7228	No	NA	8	7	0	Low-quality	Genome-fragment	12.91	HMM-based (lower-bound)	0	1
	ctg391370	6857	No	NA	11	7	0	Low-quality	Genome-fragment	11	HMM-based (lower-bound)	0	1
	ctg391694	4906	No	NA	10	7	0	Low-quality	Genome-fragment	7.57	HMM-based (lower-bound)	0	1
	ctg28749	20691	No	NA	23	4	1	Low-quality	Genome-fragment	22.69	HMM-based (lower-bound)	0	1
	ctg261803	3054	No	NA	4	3	0	Low-quality	Genome-fragment	5.03	HMM-based (lower-bound)	0	1
	ctg339788	5090	No	NA	9	8	0	Low-quality	Genome-fragment	10.33	HMM-based (lower-bound)	0	1
	ctg55337	9449	No	NA	12	11	0	Low-quality	Genome-fragment	18.31	HMM-based (lower-bound)	0	1
	ctg55339	8925	No	NA	11	9	0	Low-quality	Genome-fragment	19.6	HMM-based (lower-bound)	0	1
	ctg158599	4198	No	NA	9	4	0	Low-quality	Genome-fragment	5.81	HMM-based (lower-bound)	0	1
	ctg81306	8113	No	NA	8	6	0	Low-quality	Genome-fragment	15.89	HMM-based (lower-bound)	0	1
	ctg158749	6402	No	NA	5	4	0	Low-quality	Genome-fragment	3.93	HMM-based (lower-bound)	0	1
	ctg81400	3848	No	NA	6	5	0	Low-quality	Genome-fragment	4.85	HMM-based (lower-bound)	0	1
	ctg365787	3306	No	NA	6	4	0	Low-quality	Genome-fragment	5.78	HMM-based (lower-bound)	0	1
	ctg133395	6724	No	NA	11	8	0	Low-quality	Genome-fragment	9.44	HMM-based (lower-bound)	0	1
	ctg392286	16374	No	NA	18	8	1	Low-quality	Genome-fragment	29.84	HMM-based (lower-bound)	0	1
	ctg288622	6094	No	NA	9	2	0	Low-quality	Genome-fragment	9.65	HMM-based (lower-bound)	0	1
	ctg366139	4272	No	NA	7	2	0	Low-quality	Genome-fragment	1.45	HMM-based (lower-bound)	0	1
	ctg340241	25349	No	NA	32	19	0	Low-quality	Genome-fragment	39.7	HMM-based (lower-bound)	0	1
	ctg29362	13706	No	NA	14	8	0	Low-quality	Genome-fragment	7.89	HMM-based (lower-bound)	0	1
	ctg392571	5263	No	NA	6	5	0	Low-quality	Genome-fragment	9.01	HMM-based (lower-bound)	0	1
	ctg340444	18331	No	NA	23	9	0	Low-quality	Genome-fragment	25.2	HMM-based (lower-bound)	0	1
	ctg211404	2516	No	NA	6	5	0	Low-quality	Genome-fragment	5.47	HMM-based (lower-bound)	0	1
	ctg263007	9927	No	NA	15	9	0	Low-quality	Genome-fragment	14.04	HMM-based (lower-bound)	0	1
	ctg340756	16786	No	NA	22	5	0	Low-quality	Genome-fragment	5.67	HMM-based (lower-bound)	0	1
	ctg134149	12891	No	NA	17	3	0	Low-quality	Genome-fragment	8.33	HMM-based (lower-bound)	0	1
	ctg185850	6102	No	NA	6	4	0	Low-quality	Genome-fragment	2.07	HMM-based (lower-bound)	0	1
	ctg82579	18388	No	NA	16	14	0	Low-quality	Genome-fragment	6.21	HMM-based (lower-bound)	0	1
	ctg82609	5462	No	NA	10	6	0	Low-quality	Genome-fragment	3.3	HMM-based (lower-bound)	0	1
	ctg30155	2615	No	NA	5	4	0	Low-quality	Genome-fragment	5.5	HMM-based (lower-bound)	0	1
	ctg393429	10368	No	NA	17	2	0	Low-quality	Genome-fragment	12.03	HMM-based (lower-bound)	0	1
	ctg56881	10909	No	NA	16	15	0	Low-quality	Genome-fragment	21.4	HMM-based (lower-bound)	0	1
	ctg341149	16076	No	NA	23	16	0	Low-quality	Genome-fragment	10.02	HMM-based (lower-bound)	0	1
	ctg108790	16053	No	NA	23	8	0	Low-quality	Genome-fragment	20.52	HMM-based (lower-bound)	0	1
	ctg315196	19518	No	NA	24	11	0	Low-quality	Genome-fragment	26.93	HMM-based (lower-bound)	0	1
	ctg30580	2739	No	NA	6	4	0	Low-quality	Genome-fragment	5.22	HMM-based (lower-bound)	0	1
	ctg341395	69280	No	NA	55	32	0	Low-quality	Genome-fragment	23.48	HMM-based (lower-bound)	0	1
	ctg109089	4409	No	NA	10	5	0	Low-quality	Genome-fragment	9.27	HMM-based (lower-bound)	0	1
	ctg134764	10148	No	NA	7	6	0	Low-quality	Genome-fragment	5.73	HMM-based (lower-bound)	0	1
	ctg5314	3435	No	NA	3	2	0	Low-quality	Genome-fragment	4.77	HMM-based (lower-bound)	0	1
	ctg290277	5432	Yes	3227	11	7	2	Low-quality	Genome-fragment	6.49	HMM-based (lower-bound)	40.59	1
	ctg186866	3869	No	NA	5	4	0	Low-quality	Genome-fragment	2.24	HMM-based (lower-bound)	0	1
	ctg290333	6361	No	NA	6	6	0	Low-quality	Genome-fragment	3.79	HMM-based (lower-bound)	0	1
	ctg341832	6807	No	NA	8	5	0	Low-quality	Genome-fragment	8.94	HMM-based (lower-bound)	0	1
	ctg5799	4130	No	NA	8	6	0	Low-quality	Genome-fragment	6.97	HMM-based (lower-bound)	0	1
	ctg367688	11366	No	NA	26	7	0	Low-quality	Genome-fragment	12.57	HMM-based (lower-bound)	0	1
	ctg31161	4607	No	NA	5	4	0	Low-quality	Genome-fragment	6.62	HMM-based (lower-bound)	0	1
	ctg5936	2688	No	NA	7	4	0	Low-quality	Genome-fragment	6.47	HMM-based (lower-bound)	0	1
	ctg109740	19923	No	NA	26	19	0	Low-quality	Genome-fragment	29.19	HMM-based (lower-bound)	0	1
	ctg135384	13027	No	NA	27	7	1	Low-quality	Genome-fragment	24.47	HMM-based (lower-bound)	0	1
	ctg238588	19267	No	NA	25	4	0	Low-quality	Genome-fragment	6.5	HMM-based (lower-bound)	0	1
	ctg6206	3834	No	NA	7	7	0	Low-quality	Genome-fragment	7.87	HMM-based (lower-bound)	0	1
	ctg368267	3301	No	NA	4	4	0	Low-quality	Genome-fragment	1.13	HMM-based (lower-bound)	0	1
	ctg84412	5256	No	NA	6	4	0	Low-quality	Genome-fragment	1.77	HMM-based (lower-bound)	0	1
	ctg135798	2896	No	NA	7	7	0	Low-quality	Genome-fragment	5.08	HMM-based (lower-bound)	0	1
	ctg264943	8926	No	NA	11	7	0	Low-quality	Genome-fragment	13.85	HMM-based (lower-bound)	0	1
	ctg161715	7801	No	NA	11	6	0	Low-quality	Genome-fragment	4.94	HMM-based (lower-bound)	0	1
	ctg58675	3535	No	NA	5	5	0	Low-quality	Genome-fragment	7.26	HMM-based (lower-bound)	0	1
	ctg368542	3777	No	NA	7	4	0	Low-quality	Genome-fragment	5.71	HMM-based (lower-bound)	0	1
	ctg187742	20487	No	NA	29	20	0	Low-quality	Genome-fragment	27.26	HMM-based (lower-bound)	0	1
	ctg84792	3353	No	NA	6	5	0	Low-quality	Genome-fragment	6.24	HMM-based (lower-bound)	0	1
	ctg213629	2798	No	NA	7	6	0	Low-quality	Genome-fragment	6.53	HMM-based (lower-bound)	0	1
	ctg213692	4525	No	NA	8	4	0	Low-quality	Genome-fragment	8.52	HMM-based (lower-bound)	0	1
	ctg84986	6103	No	NA	8	5	0	Low-quality	Genome-fragment	31.86	HMM-based (lower-bound)	0	1
	ctg213811	3031	No	NA	3	3	0	Low-quality	Genome-fragment	4.59	HMM-based (lower-bound)	0	1
	ctg32460	25891	No	NA	28	2	2	Low-quality	Genome-fragment	33.42	HMM-based (lower-bound)	0	1
	ctg188067	4512	No	NA	8	4	0	Low-quality	Genome-fragment	8.22	HMM-based (lower-bound)	0	1
	ctg162499	22120	No	NA	35	19	0	Low-quality	Genome-fragment	26.9	HMM-based (lower-bound)	0	1
	ctg85691	7411	No	NA	9	4	0	Low-quality	Genome-fragment	7.48	HMM-based (lower-bound)	0	1
	ctg85704	7756	No	NA	9	5	0	Low-quality	Genome-fragment	12.38	HMM-based (lower-bound)	0	1
	ctg188321	5464	No	NA	5	4	0	Low-quality	Genome-fragment	7.37	HMM-based (lower-bound)	0	1
	ctg239995	9607	No	NA	13	9	0	Low-quality	Genome-fragment	15.68	HMM-based (lower-bound)	0	1
	ctg369659	11228	No	NA	18	8	0	Low-quality	Genome-fragment	25.6	HMM-based (lower-bound)	0	1
	ctg265989	3499	No	NA	7	6	0	Low-quality	Genome-fragment	6.22	HMM-based (lower-bound)	0	1
	ctg7353	4757	No	NA	5	3	0	Low-quality	Genome-fragment	7.37	HMM-based (lower-bound)	0	1
	ctg33251	5552	No	NA	6	5	0	Low-quality	Genome-fragment	1.88	HMM-based (lower-bound)	0	1
	ctg7366	6398	No	NA	9	8	0	Low-quality	Genome-fragment	8.56	HMM-based (lower-bound)	0	1
	ctg240318	23595	No	NA	24	22	0	Low-quality	Genome-fragment	36.96	HMM-based (lower-bound)	0	1
	ctg369998	11065	No	NA	9	7	0	Low-quality	Genome-fragment	7.26	HMM-based (lower-bound)	0	1
	ctg344057	16608	No	NA	18	18	0	Low-quality	Genome-fragment	23.41	HMM-based (lower-bound)	0	1
	ctg33833	3864	No	NA	3	3	0	Low-quality	Genome-fragment	6.86	HMM-based (lower-bound)	0	1
	ctg266541	4143	No	NA	6	5	0	Low-quality	Genome-fragment	7.56	HMM-based (lower-bound)	0	1
	ctg112335	7143	No	NA	11	8	0	Low-quality	Genome-fragment	16.64	HMM-based (lower-bound)	0	1
	ctg34107	4358	No	NA	4	3	0	Low-quality	Genome-fragment	1.5	HMM-based (lower-bound)	0	1
	ctg293317	16969	No	NA	15	8	0	Low-quality	Genome-fragment	11.07	HMM-based (lower-bound)	0	1.01
	ctg60613	35318	No	NA	46	21	1	Low-quality	Genome-fragment	46.8	HMM-based (lower-bound)	0	1
	ctg344451	7923	No	NA	10	1	0	Low-quality	Genome-fragment	2.73	HMM-based (lower-bound)	0	1
	ctg87187	25834	No	NA	39	21	1	Low-quality	Genome-fragment	48.67	HMM-based (lower-bound)	0	1
	ctg112735	3588	No	NA	6	5	0	Low-quality	Genome-fragment	5.51	HMM-based (lower-bound)	0	1
	ctg164184	2802	No	NA	6	1	0	Low-quality	Genome-fragment	1.88	HMM-based (lower-bound)	0	1
	ctg60901	5467	No	NA	8	3	0	Low-quality	Genome-fragment	10.94	HMM-based (lower-bound)	0	1
	ctg34833	3184	No	NA	6	3	0	Low-quality	Genome-fragment	4.59	HMM-based (lower-bound)	0	1
	ctg87516	9033	No	NA	10	2	1	Low-quality	Genome-fragment	10.02	HMM-based (lower-bound)	0	1
	ctg138674	2760	No	NA	4	4	0	Low-quality	Genome-fragment	5.77	HMM-based (lower-bound)	0	1
	ctg345083	2969	No	NA	5	5	0	Low-quality	Genome-fragment	5.18	HMM-based (lower-bound)	0	1
	ctg139005	2679	No	NA	8	5	0	Low-quality	Genome-fragment	4.59	HMM-based (lower-bound)	0	1
	ctg371718	8834	No	NA	12	11	0	Low-quality	Genome-fragment	19.56	HMM-based (lower-bound)	0	1
	ctg35694	12596	No	NA	23	5	0	Low-quality	Genome-fragment	18.27	HMM-based (lower-bound)	0	1
	ctg371759	7137	No	NA	7	7	0	Low-quality	Genome-fragment	11.25	HMM-based (lower-bound)	0	1
	ctg139137	23583	No	NA	30	4	0	Low-quality	Genome-fragment	48.68	HMM-based (lower-bound)	0	1
	ctg114073	6301	No	NA	5	3	0	Low-quality	Genome-fragment	13.12	HMM-based (lower-bound)	0	1
	ctg88644	11783	No	NA	14	7	1	Low-quality	Genome-fragment	17.44	HMM-based (lower-bound)	0	1
	ctg9605	3506	Yes	2343	7	3	2	Low-quality	Genome-fragment	3.73	HMM-based (lower-bound)	33.17	1
	ctg191184	3608	No	NA	4	4	0	Low-quality	Genome-fragment	6.3	HMM-based (lower-bound)	0	1
	ctg372519	12162	No	NA	16	14	0	Low-quality	Genome-fragment	27.33	HMM-based (lower-bound)	0	1
	ctg320816	75197	No	NA	111	13	1	Low-quality	Genome-fragment	29.24	HMM-based (lower-bound)	0	1
	ctg62477	6022	No	NA	5	3	1	Low-quality	Genome-fragment	12.42	HMM-based (lower-bound)	0	1
	ctg139992	3277	No	NA	6	1	0	Low-quality	Genome-fragment	4.43	HMM-based (lower-bound)	0	1
	ctg89345	3195	No	NA	3	2	0	Low-quality	Genome-fragment	3.88	HMM-based (lower-bound)	0	1
	ctg191788	13006	No	NA	16	1	0	Low-quality	Genome-fragment	18.62	HMM-based (lower-bound)	0	1
	ctg140159	13307	Yes	7073	16	7	5	Low-quality	Genome-fragment	13.74	HMM-based (lower-bound)	46.85	1
	ctg191865	5976	No	NA	9	1	0	Low-quality	Genome-fragment	15.84	HMM-based (lower-bound)	0	1
	ctg191916	7019	Yes	6537	10	7	1	Low-quality	Genome-fragment	13.06	HMM-based (lower-bound)	6.87	1
	ctg269396	64052	No	NA	63	29	0	Low-quality	Genome-fragment	22.55	HMM-based (lower-bound)	0	1
	ctg115402	4978	No	NA	5	4	0	Low-quality	Genome-fragment	1.69	HMM-based (lower-bound)	0	1
	ctg347012	8561	No	NA	14	10	0	Low-quality	Genome-fragment	12.92	HMM-based (lower-bound)	0	1
	ctg321484	3787	No	NA	4	3	0	Low-quality	Genome-fragment	2.4	HMM-based (lower-bound)	0	1
	ctg347026	6082	No	NA	5	3	0	Low-quality	Genome-fragment	3.43	HMM-based (lower-bound)	0	1
	ctg192020	3511	No	NA	6	2	0	Low-quality	Genome-fragment	6.87	HMM-based (lower-bound)	0	1
	ctg373166	6032	No	NA	7	7	0	Low-quality	Genome-fragment	3.68	HMM-based (lower-bound)	0	1
	ctg373197	3528	No	NA	5	4	0	Low-quality	Genome-fragment	7.42	HMM-based (lower-bound)	0	1
	ctg347116	5392	No	NA	7	7	0	Low-quality	Genome-fragment	10.01	HMM-based (lower-bound)	0	1
	ctg89671	9617	No	NA	11	5	1	Low-quality	Genome-fragment	18.13	HMM-based (lower-bound)	0	1
	ctg140554	5067	No	NA	7	4	0	Low-quality	Genome-fragment	5.66	HMM-based (lower-bound)	0	1
	ctg140768	43430	No	NA	49	17	0	Low-quality	Genome-fragment	15.12	HMM-based (lower-bound)	0	1
	ctg219112	10501	No	NA	8	6	0	Low-quality	Genome-fragment	13.08	HMM-based (lower-bound)	0	1
	ctg347880	26168	No	NA	36	19	0	Low-quality	Genome-fragment	34.2	HMM-based (lower-bound)	0	1
	ctg297002	5713	No	NA	10	8	0	Low-quality	Genome-fragment	11.54	HMM-based (lower-bound)	0	1
	ctg374223	2717	No	NA	4	4	0	Low-quality	Genome-fragment	5.69	HMM-based (lower-bound)	0	1
	ctg141238	3074	No	NA	3	3	0	Low-quality	Genome-fragment	3.88	HMM-based (lower-bound)	0	1
	ctg166979	9064	No	NA	16	14	0	Low-quality	Genome-fragment	20.79	HMM-based (lower-bound)	0	1
	ctg401627	2713	No	NA	4	4	0	Low-quality	Genome-fragment	4.79	HMM-based (lower-bound)	0	1
	ctg348177	6085	No	NA	10	5	0	Low-quality	Genome-fragment	8.96	HMM-based (lower-bound)	0	1
	ctg297570	4615	No	NA	3	3	0	Low-quality	Genome-fragment	1.94	HMM-based (lower-bound)	0	1
	ctg167590	13519	Yes	9644	17	7	3	Low-quality	Genome-fragment	11.14	HMM-based (lower-bound)	28.66	1
	ctg402638	3480	No	NA	5	3	0	Low-quality	Genome-fragment	6.76	HMM-based (lower-bound)	0	1
	ctg220853	5938	Yes	2634	5	1	1	Low-quality	Genome-fragment	5.8	HMM-based (lower-bound)	55.64	1
	ctg167871	12745	No	NA	14	12	0	Low-quality	Genome-fragment	25.47	HMM-based (lower-bound)	0	1
	ctg298471	8825	No	NA	12	5	0	Low-quality	Genome-fragment	9.07	HMM-based (lower-bound)	0	1
	ctg65244	34498	Yes	29998	44	15	2	Low-quality	Genome-fragment	39.84	HMM-based (lower-bound)	13.04	1
	ctg117892	3470	No	NA	7	3	0	Low-quality	Genome-fragment	6.55	HMM-based (lower-bound)	0	1
	ctg92287	31750	No	NA	39	14	0	Low-quality	Genome-fragment	46.63	HMM-based (lower-bound)	0	1
	ctg324458	6270	No	NA	5	4	0	Low-quality	Genome-fragment	13.42	HMM-based (lower-bound)	0	1
	ctg65540	5091	No	NA	8	5	0	Low-quality	Genome-fragment	7.49	HMM-based (lower-bound)	0	1.01
	ctg117982	5407	No	NA	7	6	0	Low-quality	Genome-fragment	8.48	HMM-based (lower-bound)	0	1
	ctg221849	2824	No	NA	3	2	0	Low-quality	Genome-fragment	1.96	HMM-based (lower-bound)	0	1
	ctg221861	3278	No	NA	4	1	0	Low-quality	Genome-fragment	1.07	HMM-based (lower-bound)	0	1
	ctg376200	8732	No	NA	20	10	0	Low-quality	Genome-fragment	13.26	HMM-based (lower-bound)	0	1
	ctg118171	4993	No	NA	7	6	0	Low-quality	Genome-fragment	8.6	HMM-based (lower-bound)	0	1
	ctg246302	4478	Yes	4030	6	3	1	Low-quality	Genome-fragment	6.62	HMM-based (lower-bound)	10	1
	ctg324876	19840	No	NA	30	9	1	Low-quality	Genome-fragment	36.27	HMM-based (lower-bound)	0	1	low-confidence ITR
	ctg66167	3983	No	NA	10	2	0	Low-quality	Genome-fragment	7.44	HMM-based (lower-bound)	0	1
	ctg403787	23115	No	NA	33	8	0	Low-quality	Genome-fragment	28.06	HMM-based (lower-bound)	0	1
	ctg273116	4776	No	NA	10	8	0	Low-quality	Genome-fragment	10.24	HMM-based (lower-bound)	0	1
	ctg143811	8642	No	NA	15	3	0	Low-quality	Genome-fragment	2.9	HMM-based (lower-bound)	0	1
	ctg325579	7575	No	NA	7	7	0	Low-quality	Genome-fragment	9.38	HMM-based (lower-bound)	0	1
	ctg223031	11273	No	NA	11	6	0	Low-quality	Genome-fragment	20.6	HMM-based (lower-bound)	0	1
	ctg144075	3099	No	NA	6	4	0	Low-quality	Genome-fragment	3.88	HMM-based (lower-bound)	0	1
	ctg66949	10299	No	NA	9	6	0	Low-quality	Genome-fragment	5.82	HMM-based (lower-bound)	0	1
	ctg195609	3670	No	NA	8	6	0	Low-quality	Genome-fragment	7.38	HMM-based (lower-bound)	0	1
	ctg404368	8972	No	NA	13	10	0	Low-quality	Genome-fragment	20.01	HMM-based (lower-bound)	0	1
	ctg273661	13036	No	NA	17	1	0	Low-quality	Genome-fragment	39.03	HMM-based (lower-bound)	0	1	low-confidence DTR
	ctg325855	80568	No	NA	102	27	1	Low-quality	Genome-fragment	27.21	HMM-based (lower-bound)	0	1
	ctg144384	5389	No	NA	10	8	0	Low-quality	Genome-fragment	11.06	HMM-based (lower-bound)	0	1
	ctg40859	5342	No	NA	6	5	0	Low-quality	Genome-fragment	3.12	HMM-based (lower-bound)	0	1.04
	ctg247454	14181	No	NA	15	12	1	Low-quality	Genome-fragment	22.9	HMM-based (lower-bound)	0	1
	ctg247580	11084	No	NA	17	16	0	Low-quality	Genome-fragment	24.31	HMM-based (lower-bound)	0	1
	ctg14559	17752	No	NA	30	22	0	Low-quality	Genome-fragment	43.19	HMM-based (lower-bound)	0	1
	ctg195870	18136	No	NA	27	23	0	Low-quality	Genome-fragment	38.83	HMM-based (lower-bound)	0	1
	ctg195922	23134	Yes	19278	29	20	6	Low-quality	Genome-fragment	40.61	HMM-based (lower-bound)	16.67	1
	ctg300463	15346	No	NA	20	17	0	Low-quality	Genome-fragment	23.47	HMM-based (lower-bound)	0	1
	ctg300573	7292	Yes	1338	11	2	4	Low-quality	Genome-fragment	2.77	HMM-based (lower-bound)	81.65	1
	ctg405256	3107	No	NA	7	7	0	Low-quality	Genome-fragment	6.61	HMM-based (lower-bound)	0	1
	ctg14771	5057	No	NA	3	2	0	Low-quality	Genome-fragment	3.16	HMM-based (lower-bound)	0	1
	ctg67804	7729	No	NA	10	2	0	Low-quality	Genome-fragment	20.49	HMM-based (lower-bound)	0	1
	ctg274447	9942	No	NA	11	7	0	Low-quality	Genome-fragment	3.43	HMM-based (lower-bound)	0	1
	ctg41450	3743	No	NA	3	2	0	Low-quality	Genome-fragment	19.4	HMM-based (lower-bound)	0	1
	ctg405587	3039	No	NA	7	2	0	Low-quality	Genome-fragment	4.33	HMM-based (lower-bound)	0	1
	ctg327037	5694	No	NA	11	5	0	Low-quality	Genome-fragment	6.43	HMM-based (lower-bound)	0	1
	ctg171236	6425	No	NA	7	5	0	Low-quality	Genome-fragment	4.03	HMM-based (lower-bound)	0	1
	ctg301590	3994	No	NA	6	4	0	Low-quality	Genome-fragment	7.52	HMM-based (lower-bound)	0	1
	ctg301674	6541	No	NA	10	8	0	Low-quality	Genome-fragment	11.55	HMM-based (lower-bound)	0	1
	ctg406023	9367	No	NA	8	3	0	Low-quality	Genome-fragment	3.33	HMM-based (lower-bound)	0	1
	ctg171406	33518	Yes	15473	39	14	16	Low-quality	Genome-fragment	29.08	HMM-based (lower-bound)	53.84	1	low-confidence Provirus
	ctg379185	9170	No	NA	11	9	0	Low-quality	Genome-fragment	19.43	HMM-based (lower-bound)	0	1
	ctg275717	9114	No	NA	10	10	0	Low-quality	Genome-fragment	13.25	HMM-based (lower-bound)	0	1
	ctg275719	5442	No	NA	5	5	0	Low-quality	Genome-fragment	3.31	HMM-based (lower-bound)	0	1
	ctg171643	74852	No	NA	89	12	1	Low-quality	Genome-fragment	27.56	HMM-based (lower-bound)	0	1
	ctg379532	4558	No	NA	4	2	0	Low-quality	Genome-fragment	15.46	HMM-based (lower-bound)	0	1
	ctg69147	5082	No	NA	12	2	0	Low-quality	Genome-fragment	3.42	HMM-based (lower-bound)	0	1
	ctg146055	3391	No	NA	3	3	0	Low-quality	Genome-fragment	3.15	HMM-based (lower-bound)	0	1
	ctg197367	15265	No	NA	21	13	0	Low-quality	Genome-fragment	26.59	HMM-based (lower-bound)	0	1
	ctg225142	5014	No	NA	8	1	0	Low-quality	Genome-fragment	1.73	HMM-based (lower-bound)	0	1
	ctg327993	4557	No	NA	5	4	0	Low-quality	Genome-fragment	4.24	HMM-based (lower-bound)	0	1
	ctg353499	3909	No	NA	5	5	0	Low-quality	Genome-fragment	8.43	HMM-based (lower-bound)	0	1
	ctg15959	2598	No	NA	4	4	0	Low-quality	Genome-fragment	4.61	HMM-based (lower-bound)	0	1
	ctg197779	4140	No	NA	7	6	0	Low-quality	Genome-fragment	2.56	HMM-based (lower-bound)	0	1
	ctg328503	9087	No	NA	11	7	0	Low-quality	Genome-fragment	12.69	HMM-based (lower-bound)	0	1
	ctg198131	3867	No	NA	7	7	0	Low-quality	Genome-fragment	6.26	HMM-based (lower-bound)	0	1
	ctg407279	6431	No	NA	9	8	0	Low-quality	Genome-fragment	8.71	HMM-based (lower-bound)	0	1
	ctg69949	2676	No	NA	4	4	0	Low-quality	Genome-fragment	3.08	HMM-based (lower-bound)	0	1
	ctg407383	5296	No	NA	6	6	0	Low-quality	Genome-fragment	10.75	HMM-based (lower-bound)	0	1
	ctg225916	2742	No	NA	6	5	0	Low-quality	Genome-fragment	6.03	HMM-based (lower-bound)	0	1
	ctg380788	2985	No	NA	3	3	0	Low-quality	Genome-fragment	3.6	HMM-based (lower-bound)	0	1
	ctg354296	9131	No	NA	12	7	0	Low-quality	Genome-fragment	13.04	HMM-based (lower-bound)	0	1
	ctg147401	11164	No	NA	5	5	0	Low-quality	Genome-fragment	6.78	HMM-based (lower-bound)	0	1
	ctg122589	13256	No	NA	18	15	0	Low-quality	Genome-fragment	22.61	HMM-based (lower-bound)	0	1
	ctg250768	7976	No	NA	9	7	0	Low-quality	Genome-fragment	14.25	HMM-based (lower-bound)	0	1
	ctg147612	2943	No	NA	5	2	0	Low-quality	Genome-fragment	4.63	HMM-based (lower-bound)	0	1
	ctg304092	3685	No	NA	5	3	0	Low-quality	Genome-fragment	1.27	HMM-based (lower-bound)	0	1
	ctg278151	3117	No	NA	3	3	0	Low-quality	Genome-fragment	7.62	HMM-based (lower-bound)	0	1
	ctg251152	2675	No	NA	7	2	0	Low-quality	Genome-fragment	3.13	HMM-based (lower-bound)	0	1
	ctg227033	9588	No	NA	10	4	0	Low-quality	Genome-fragment	13.07	HMM-based (lower-bound)	0	1
	ctg278496	6015	No	NA	8	2	0	Low-quality	Genome-fragment	2.16	HMM-based (lower-bound)	0	1
	ctg278584	5342	No	NA	4	2	0	Low-quality	Genome-fragment	1.87	HMM-based (lower-bound)	0	1
	ctg148006	5360	No	NA	5	4	0	Low-quality	Genome-fragment	6.04	HMM-based (lower-bound)	0	1
	ctg123405	3873	No	NA	5	5	0	Low-quality	Genome-fragment	5.74	HMM-based (lower-bound)	0	1
	ctg17483	15284	Yes	7630	20	7	4	Low-quality	Genome-fragment	12.12	HMM-based (lower-bound)	50.08	1
	ctg409165	9283	No	NA	10	3	0	Low-quality	Genome-fragment	13.19	HMM-based (lower-bound)	0	1
	ctg17587	13044	No	NA	13	10	0	Low-quality	Genome-fragment	7.88	HMM-based (lower-bound)	0	1
	ctg148313	6641	No	NA	9	5	0	Low-quality	Genome-fragment	11.98	HMM-based (lower-bound)	0	1
	ctg175006	83419	No	NA	99	41	0	Low-quality	Genome-fragment	28.48	HMM-based (lower-bound)	0	1
	ctg200035	4056	No	NA	7	2	0	Low-quality	Genome-fragment	29.93	HMM-based (lower-bound)	0	1
	ctg98906	2947	No	NA	3	2	0	Low-quality	Genome-fragment	3.5	HMM-based (lower-bound)	0	1
	ctg123974	3185	No	NA	4	3	0	Low-quality	Genome-fragment	5.01	HMM-based (lower-bound)	0	1
	ctg124125	2541	No	NA	5	4	0	Low-quality	Genome-fragment	2.33	HMM-based (lower-bound)	0	1
	ctg124157	4338	No	NA	9	6	0	Low-quality	Genome-fragment	10.4	HMM-based (lower-bound)	0	1
	ctg382859	2716	No	NA	4	3	0	Low-quality	Genome-fragment	4.06	HMM-based (lower-bound)	0	1
	ctg99280	2661	No	NA	5	3	0	Low-quality	Genome-fragment	3.49	HMM-based (lower-bound)	0	1
	ctg18153	5444	No	NA	9	8	0	Low-quality	Genome-fragment	8.02	HMM-based (lower-bound)	0	1
	ctg279905	7161	No	NA	7	7	0	Low-quality	Genome-fragment	10.26	HMM-based (lower-bound)	0	1
	ctg99644	5255	No	NA	4	4	0	Low-quality	Genome-fragment	2.9	HMM-based (lower-bound)	0	1
	ctg124971	12204	Yes	8326	12	6	3	Low-quality	Genome-fragment	11.58	HMM-based (lower-bound)	31.78	1
	ctg252626	19951	No	NA	18	15	0	Low-quality	Genome-fragment	6.75	HMM-based (lower-bound)	0	1
	ctg18582	23223	No	NA	30	18	2	Low-quality	Genome-fragment	43.95	HMM-based (lower-bound)	0	1
	ctg252816	2964	No	NA	4	4	0	Low-quality	Genome-fragment	6.07	HMM-based (lower-bound)	0	1
	ctg149663	4099	No	NA	5	2	0	Low-quality	Genome-fragment	2.73	HMM-based (lower-bound)	0	1
	ctg201750	5157	No	NA	11	9	0	Low-quality	Genome-fragment	11.58	HMM-based (lower-bound)	0	1
	ctg201768	7194	No	NA	9	7	0	Low-quality	Genome-fragment	11.71	HMM-based (lower-bound)	0	1
	ctg73514	3398	No	NA	6	3	0	Low-quality	Genome-fragment	8.23	HMM-based (lower-bound)	0	1
	ctg201904	7217	No	NA	11	10	0	Low-quality	Genome-fragment	10.84	HMM-based (lower-bound)	0	1
	ctg100803	4406	No	NA	5	3	0	Low-quality	Genome-fragment	12.85	HMM-based (lower-bound)	0	1
	ctg125971	7847	No	NA	6	1	0	Low-quality	Genome-fragment	5.31	HMM-based (lower-bound)	0	1
	ctg19407	4857	No	NA	4	4	0	Low-quality	Genome-fragment	11.44	HMM-based (lower-bound)	0	1
	ctg177340	77509	No	NA	102	15	1	Low-quality	Genome-fragment	32.17	HMM-based (lower-bound)	0	1
	ctg307087	46964	No	NA	42	20	0	Low-quality	Genome-fragment	16.07	HMM-based (lower-bound)	0	1
	ctg19629	4591	No	NA	5	3	0	Low-quality	Genome-fragment	3.63	HMM-based (lower-bound)	0	1
	ctg19653	7089	No	NA	8	3	0	Low-quality	Genome-fragment	2.35	HMM-based (lower-bound)	0	1
	ctg101454	2846	No	NA	6	4	0	Low-quality	Genome-fragment	7.77	HMM-based (lower-bound)	0	1
	ctg307806	3026	No	NA	4	1	0	Low-quality	Genome-fragment	4.53	HMM-based (lower-bound)	0	1
	ctg307837	33000	No	NA	52	8	2	Low-quality	Genome-fragment	14.97	HMM-based (lower-bound)	0	1
	ctg254504	4734	No	NA	11	7	0	Low-quality	Genome-fragment	6.87	HMM-based (lower-bound)	0	1
	ctg202533	2757	No	NA	4	1	0	Low-quality	Genome-fragment	5.08	HMM-based (lower-bound)	0	1
	ctg308040	5123	No	NA	6	2	0	Low-quality	Genome-fragment	4.79	HMM-based (lower-bound)	0	1
	ctg254670	4298	No	NA	5	2	0	Low-quality	Genome-fragment	5.23	HMM-based (lower-bound)	0	1
	ctg358921	6544	No	NA	13	2	0	Low-quality	Genome-fragment	48.3	HMM-based (lower-bound)	0	1
	ctg385471	3143	No	NA	7	4	0	Low-quality	Genome-fragment	3.47	HMM-based (lower-bound)	0	1
	ctg102514	3701	No	NA	8	6	0	Low-quality	Genome-fragment	6.37	HMM-based (lower-bound)	0	1.01
	ctg412681	3606	No	NA	6	4	0	Low-quality	Genome-fragment	5.75	HMM-based (lower-bound)	0	1
	ctg255131	2505	No	NA	4	3	0	Low-quality	Genome-fragment	4.49	HMM-based (lower-bound)	0	1
	ctg359177	4896	No	NA	6	6	0	Low-quality	Genome-fragment	7.7	HMM-based (lower-bound)	0	1
	ctg385649	2774	No	NA	4	3	0	Low-quality	Genome-fragment	0.97	HMM-based (lower-bound)	0	1
	ctg412734	3286	No	NA	5	4	0	Low-quality	Genome-fragment	4	HMM-based (lower-bound)	0	1
	ctg48309	3587	No	NA	7	6	0	Low-quality	Genome-fragment	6.34	HMM-based (lower-bound)	0	1
	ctg21262	2906	No	NA	6	3	0	Low-quality	Genome-fragment	4.35	HMM-based (lower-bound)	0	1
	ctg21515	9596	No	NA	16	9	0	Low-quality	Genome-fragment	22.29	HMM-based (lower-bound)	0	1
	ctg128335	2588	No	NA	5	2	0	Low-quality	Genome-fragment	2.59	HMM-based (lower-bound)	0	1
	ctg21637	10097	No	NA	18	9	1	Low-quality	Genome-fragment	23.45	HMM-based (lower-bound)	0	1
	ctg103328	8365	No	NA	9	7	0	Low-quality	Genome-fragment	10.6	HMM-based (lower-bound)	0	1
	ctg128562	3882	No	NA	8	7	0	Low-quality	Genome-fragment	6.91	HMM-based (lower-bound)	0	1
	ctg152822	28330	No	NA	42	12	0	Low-quality	Genome-fragment	15.2	HMM-based (lower-bound)	0	1
	ctg413474	39423	No	NA	75	19	0	Low-quality	Genome-fragment	49.62	HMM-based (lower-bound)	0	1	low-confidence DTR
	ctg180215	2742	No	NA	4	2	0	Low-quality	Genome-fragment	4.48	HMM-based (lower-bound)	0	1
	ctg386591	3310	No	NA	5	3	0	Low-quality	Genome-fragment	5.5	HMM-based (lower-bound)	0	1
	ctg256131	3840	No	NA	8	4	0	Low-quality	Genome-fragment	8.12	HMM-based (lower-bound)	0	1
	ctg204246	13245	No	NA	11	6	0	Low-quality	Genome-fragment	15.61	HMM-based (lower-bound)	0	1
	ctg204338	4542	No	NA	11	1	0	Low-quality	Genome-fragment	7.95	HMM-based (lower-bound)	0	1
	ctg256340	5466	No	NA	4	3	0	Low-quality	Genome-fragment	3.35	HMM-based (lower-bound)	0	1
	ctg76745	5520	No	NA	11	2	0	Low-quality	Genome-fragment	7.49	HMM-based (lower-bound)	0	1
	ctg76759	3987	No	NA	7	4	0	Low-quality	Genome-fragment	6.05	HMM-based (lower-bound)	0	1
	ctg129104	4266	No	NA	5	5	0	Low-quality	Genome-fragment	7.61	HMM-based (lower-bound)	0	1
	ctg204643	4365	No	NA	7	1	0	Low-quality	Genome-fragment	6.25	HMM-based (lower-bound)	0	1
	ctg154432	5543	No	NA	6	3	0	Low-quality	Genome-fragment	7.1	HMM-based (lower-bound)	0	1
	ctg154713	6789	No	NA	6	5	0	Low-quality	Genome-fragment	2.29	HMM-based (lower-bound)	0	1
	ctg336076	2800	No	NA	8	4	0	Low-quality	Genome-fragment	5.34	HMM-based (lower-bound)	0	1
	ctg206125	29652	Yes	17201	52	8	4	Low-quality	Genome-fragment	22.08	HMM-based (lower-bound)	41.99	1
	ctg24207	219286	Yes	6999	214	3	152	Low-quality	Genome-fragment	12.88	HMM-based (lower-bound)	96.81	1
	ctg206197	9213	Yes	4701	12	5	3	Low-quality	Genome-fragment	10.77	HMM-based (lower-bound)	48.97	1
	ctg258073	11051	No	NA	13	12	1	Low-quality	Genome-fragment	6.81	HMM-based (lower-bound)	0	1
	ctg206235	4948	No	NA	7	3	0	Low-quality	Genome-fragment	1.68	HMM-based (lower-bound)	0	1
	ctg258428	6466	No	NA	10	4	0	Low-quality	Genome-fragment	13.7	HMM-based (lower-bound)	0	1
	ctg233381	154384	Yes	22648	164	9	114	Medium-quality	Genome-fragment	75.61	HMM-based (lower-bound)	85.33	1
	ctg388838	18957	No	NA	37	9	1	Medium-quality	Genome-fragment	74.58	HMM-based (lower-bound)	0	1.01
	ctg233483	38445	Yes	12443	46	4	15	Medium-quality	Genome-fragment	53.82	HMM-based (lower-bound)	67.63	1
	ctg388899	67553	Yes	44318	97	25	18	Medium-quality	Genome-fragment	63.86	HMM-based (lower-bound)	34.4	1	low-confidence Provirus
	ctg363735	44424	No	NA	58	33	0	Medium-quality	Genome-fragment	86.95	HMM-based (lower-bound)	0	1
	ctg182745	45426	No	NA	70	34	1	Medium-quality	Genome-fragment	59.13	HMM-based (lower-bound)	0	1	low-confidence DTR
	ctg2297	43586	Yes	40775	68	25	3	Medium-quality	Genome-fragment	72.36	HMM-based (lower-bound)	6.45	1
	ctg157128	9753	No	NA	15	2	0	Medium-quality	Genome-fragment	68.62	HMM-based (lower-bound)	0	1
	ctg365566	38893	No	NA	54	32	0	Medium-quality	Genome-fragment	56.67	HMM-based (lower-bound)	0	1
	ctg211180	82553	Yes	34132	106	37	37	Medium-quality	Genome-fragment	63.59	HMM-based (lower-bound)	58.65	1	low-confidence Provirus
	ctg340863	32138	No	NA	37	20	0	Medium-quality	Genome-fragment	60.4	HMM-based (lower-bound)	0	1
	ctg109017	56676	No	NA	61	23	0	Medium-quality	Genome-fragment	78.83	HMM-based (lower-bound)	0	1
	ctg394472	25638	No	NA	29	17	2	Medium-quality	Genome-fragment	50.2	HMM-based (lower-bound)	0	1
	ctg316353	53306	Yes	45088	80	30	9	Medium-quality	Genome-fragment	77.82	HMM-based (lower-bound)	15.42	1
	ctg266175	61296	Yes	53233	99	35	8	Medium-quality	Genome-fragment	77.91	HMM-based (lower-bound)	13.15	1
	ctg217163	35954	No	NA	52	31	0	Medium-quality	Genome-fragment	77.81	HMM-based (lower-bound)	0	1
	ctg321052	78048	No	NA	93	27	3	Medium-quality	Genome-fragment	80.05	HMM-based (lower-bound)	0	1
	ctg40342	37593	No	NA	59	29	0	Medium-quality	Genome-fragment	53.32	HMM-based (lower-bound)	0	1
	ctg119024	316465	Yes	19115	310	19	208	Medium-quality	Genome-fragment	57.15	HMM-based (lower-bound)	93.96	1
	ctg328091	43497	Yes	37037	52	16	8	Medium-quality	Genome-fragment	52.2	HMM-based (lower-bound)	14.85	1	low-confidence Provirus
	ctg173400	64386	Yes	44343	94	13	9	Medium-quality	Genome-fragment	76.24	HMM-based (lower-bound)	31.13	1	low-confidence Provirus
	ctg97698	75015	No	NA	86	5	3	Medium-quality	Genome-fragment	62.91	HMM-based (lower-bound)	0	1
	ctg17012	5546	No	NA	10	1	0	Medium-quality	Genome-fragment	55.71	HMM-based (lower-bound)	0	1
	ctg17018	8242	No	NA	12	3	1	Medium-quality	Genome-fragment	83.39	HMM-based (lower-bound)	0	1
	ctg199352	32808	No	NA	42	25	0	Medium-quality	Genome-fragment	51.85	HMM-based (lower-bound)	0	1
	ctg98054	29095	No	NA	40	16	1	Medium-quality	Genome-fragment	50.48	HMM-based (lower-bound)	0	1
	ctg381682	40086	No	NA	51	14	1	Medium-quality	Genome-fragment	61.09	HMM-based (lower-bound)	0	1
	ctg17476	56403	No	NA	71	29	0	Medium-quality	Genome-fragment	76.13	HMM-based (lower-bound)	0	1
	ctg304569	61626	Yes	35752	74	29	22	Medium-quality	Genome-fragment	73.67	HMM-based (lower-bound)	41.99	1	low-confidence Provirus
	ctg409955	219225	No	NA	278	50	4	Medium-quality	Genome-fragment	80.8	HMM-based (lower-bound)	0	1
	ctg410245	36616	Yes	27610	44	27	7	Medium-quality	Genome-fragment	56.3	HMM-based (lower-bound)	24.6	1
	ctg150042	96111	No	NA	134	26	2	Medium-quality	Genome-fragment	76.54	HMM-based (lower-bound)	0	1	low-confidence DTR
	ctg307755	67594	Yes	53395	96	40	13	Medium-quality	Genome-fragment	74.09	HMM-based (lower-bound)	21.01	1
	ctg20640	140335	Yes	30983	134	25	75	Medium-quality	Genome-fragment	67.81	HMM-based (lower-bound)	77.92	1	low-confidence Provirus
	ctg254890	57887	Yes	45644	78	22	3	Medium-quality	Genome-fragment	59.2	HMM-based (lower-bound)	21.15	1
	ctg413471	31256	No	NA	42	22	0	Medium-quality	Genome-fragment	76.32	HMM-based (lower-bound)	0	1	low-confidence DTR
	ctg413475	36382	No	NA	48	27	2	Medium-quality	Genome-fragment	73.65	HMM-based (lower-bound)	0	1	low-confidence DTR
	ctg413477	37360	No	NA	50	29	0	Medium-quality	Genome-fragment	77.14	HMM-based (lower-bound)	0	1	low-confidence DTR
	ctg413482	7222	No	NA	17	2	0	Medium-quality	Genome-fragment	73.32	HMM-based (lower-bound)	0	1.01	low-confidence DTR
