# Supplementary material for: Uncovering differences in the composition and function of phage communities and phage-bacterium interactions in raw soy sauce
Source: Front Microbiol. 2023 Dec 22;14:1328158. doi: 10.3389/fmicb.2023.1328158 (PMC10766790; doi:10.3389/fmicb.2023.1328158)
Supplement: Supplementary Table 3 — Characteristics of curated metagenome-assembled genomes (MAGs). [file Table_3.XLSX]

## Sheet: Sheet1
					Table S3. Characteristics of curated metagenome-assembled genomes (MAGs).a.
					MAG	Predicted name	Closest NCBI match b	Identity (%)	Closest NCBI Id	completeness	contamination	GC	lineage	N50 c	size	gtdb-tk
					MAG25	Azospira inquinata	Azospira inquinata Azo-2	97.25	GCF_018906035.1	99.05	0.864	0.628	Betaproteobacteria	68750	3234556	d__Bacteria;p__Proteobacteria;c__Gammaproteobacteria;o__Burkholderiales;f__Rhodocyclaceae;g__Azo-2;s__Azo-2 sp018906035
					MAG9	Comamonas sp.	Comamonas testosteroni T5-67	85.81	GCF_014076415.1	84.65	2.689	0.62	Comamonadaceae	7139	3656016	d__Bacteria;p__Proteobacteria;c__Gammaproteobacteria;o__Burkholderiales;f__Burkholderiaceae;g__Comamonas;s__
					MAG14	Corynebacterium flavescens	Corynebacterium flavescens CCUG 28791T	96.72	GCF_008693105.1	97.28	0.638	0.602	Actinomycetales	25069	2632871	d__Bacteria;p__Actinobacteriota;c__Actinomycetia;o__Mycobacteriales;f__Mycobacteriaceae;g__Corynebacterium;s__Corynebacterium flavescens
					MAG12	Corynebacterium phoceense	Corynebacterium phoceense MC1	95.31	GCF_900092335.1	96.54	2.148	0.643	Actinomycetales	23508	2400078	d__Bacteria;p__Actinobacteriota;c__Actinomycetia;o__Mycobacteriales;f__Mycobacteriaceae;g__Corynebacterium;s__Corynebacterium phoceense
					MAG8	Corynebacterium sp.	Corynebacterium variabile NBRC 15286	85.15	GCF_006539825.1	66.36	2.098	0.701	Actinomycetales	5337	2500967	d__Bacteria;p__Actinobacteriota;c__Actinomycetia;o__Mycobacteriales;f__Mycobacteriaceae;g__Corynebacterium;s__
					MAG13	Corynebacterium variabile	Corynebacterium variabile NBRC 15286	97.64	GCF_006539825.1	87.78	3.115	0.68	Actinomycetales	11365	2712141	d__Bacteria;p__Actinobacteriota;c__Actinomycetia;o__Mycobacteriales;f__Mycobacteriaceae;g__Corynebacterium;s__Corynebacterium variabile
					MAG27	Cupriavidus sp.	Cupriavidus sp. EM10	87.48	GCF_018729255.1	84.21	4.671	0.669	Burkholderiaceae	36247	5325765	d__Bacteria;p__Proteobacteria;c__Gammaproteobacteria;o__Burkholderiales;f__Burkholderiaceae;g__Cupriavidus;s__
					MAG2	Enterococcus lactis	Enterococcus lactis CCM 8412	98.6	GCF_015751045.1	89.6	1.493	0.386	Lactobacillales	11326	2147055	d__Bacteria;p__Firmicutes;c__Bacilli;o__Lactobacillales;f__Enterococcaceae;g__Enterococcus_B;s__Enterococcus_B lactis
					MAG18	Frateuria aurantia	Frateuria aurantia DSM 6220	99.08	GCF_000242255.2	97.64	1.712	0.636	Xanthomonadaceae	184847	3405699	d__Bacteria;p__Proteobacteria;c__Gammaproteobacteria;o__Xanthomonadales;f__Rhodanobacteraceae;g__Frateuria;s__Frateuria aurantia
					MAG28	Lactococcus lactis	Lactococcus lactis ATCC 19435	97.22	GCF_900099625.1	97.91	0.378	0.349	Lactobacillales	145795	2255233	d__Bacteria;p__Firmicutes;c__Bacilli;o__Lactobacillales;f__Streptococcaceae;g__Lactococcus;s__Lactococcus lactis
					MAG6	Leuconostoc falkenbergense	Leuconostoc falkenbergense LMG 10779	98.55	GCF_014634805.1	96.56	0.413	0.393	Lactobacillales	21592	1587978	d__Bacteria;p__Firmicutes;c__Bacilli;o__Lactobacillales;f__Lactobacillaceae;g__Leuconostoc;s__Leuconostoc falkenbergense
					MAG7	Leuconostoc fallax	Leuconostoc fallax KCTC 3537	98.61	GCF_000165675.1	89.14	0.523	0.379	Lactobacillales	12136	1348046	d__Bacteria;p__Firmicutes;c__Bacilli;o__Lactobacillales;f__Lactobacillaceae;g__Leuconostoc_B;s__Leuconostoc_B fallax
					MAG23	Luteibacter sp.	Luteibacter sp. UNC138MFCol5.1	85.19	GCF_900110505.1	92.74	3.684	0.682	Xanthomonadaceae	38612	3835910	d__Bacteria;p__Proteobacteria;c__Gammaproteobacteria;o__Xanthomonadales;f__Rhodanobacteraceae;g__Luteibacter;s__
					MAG1	Massilia sp.	Massilia sp. WG5	85.53	GCF_001412595.2	73.62	5.172	0.684	Bacteria	10939	4809681	d__Bacteria;p__Proteobacteria;c__Gammaproteobacteria;o__Burkholderiales;f__Burkholderiaceae;g__Massilia;s__
					MAG10	Massilia sp.	Massilia sp. Root133	90.45	GCF_001426525.1	81.82	1.128	0.673	Burkholderiales	14718	6392751	d__Bacteria;p__Proteobacteria;c__Gammaproteobacteria;o__Burkholderiales;f__Burkholderiaceae;g__Massilia;s__
					MAG16	Mesorhizobium sp. Pch-S	Mesorhizobium sp. Pch-S	99.75	GCF_004136315.1	55.08	6.341	0.62	Rhizobiales	1874	4909774	d__Bacteria;p__Proteobacteria;c__Alphaproteobacteria;o__Rhizobiales;f__Rhizobiaceae;g__Mesorhizobium;s__Mesorhizobium sp004136315
					MAG4	Mitsuaria sp.	Mitsuaria sp. PDC51	86.71	GCF_900113225.1	90.68	6.288	0.688	Burkholderiales	39572	5211749	d__Bacteria;p__Proteobacteria;c__Gammaproteobacteria;o__Burkholderiales;f__Burkholderiaceae;g__Mitsuaria;s__
					MAG22	Pandoraea sputorum	Pandoraea sputorum DSM 21091	99.09	GCF_000814845.2	74.63	0	0.629	Bacteria	52800	5347318	d__Bacteria;p__Proteobacteria;c__Gammaproteobacteria;o__Burkholderiales;f__Burkholderiaceae;g__Pandoraea;s__Pandoraea sputorum
					MAG5	Pediococcus pentosaceus	Pediococcus pentosaceus DSM 20336	99.16	GCF_001437285.1	75.75	0.74	0.373	Lactobacillales	7744	1012810	d__Bacteria;p__Firmicutes;c__Bacilli;o__Lactobacillales;f__Lactobacillaceae;g__Pediococcus;s__Pediococcus pentosaceus
					MAG17	Roseateles sp.	Roseateles depolymerans S2_012_000_R2_81	95.58	GCA_003241055.1	58.62	2.586	0.686	Bacteria	6514	3066276	d__Bacteria;p__Proteobacteria;c__Gammaproteobacteria;o__Burkholderiales;f__Burkholderiaceae;g__Pelomonas;s__Pelomonas depolymerans_A
					MAG15	Pseudomonas mosselii	Pseudomonas mosselii DSM 17497	98.88	GCF_000621225.1	80.78	5.975	0.648	Pseudomonadales	24443	4991505	d__Bacteria;p__Proteobacteria;c__Gammaproteobacteria;o__Pseudomonadales;f__Pseudomonadaceae;g__Pseudomonas_E;s__Pseudomonas_E mosselii
					MAG19	Sediminibacterium sp. RGIG5603	Sediminibacterium sp. RGIG5603	99.96	GCA_017537025.1	78.29	0.574	0.374	Bacteroidetes	3345	2649168	d__Bacteria;p__Bacteroidota;c__Bacteroidia;o__Chitinophagales;f__Chitinophagaceae;g__Sediminibacterium;s__Sediminibacterium sp017537025
					MAG11	Shewanella fodinae	Shewanella fodinae KCTC 22506	98.36	GCF_014651955.1	75.31	0.156	0.496	Bacteria	8745	3311915	d__Bacteria;p__Proteobacteria;c__Gammaproteobacteria;o__Enterobacterales;f__Shewanellaceae;g__Shewanella;s__Shewanella fodinae
					MAG32	Sphingomonas sp.	Sphingomonas trueperi DSM 7225	81.84	GCF_011927635.1	85.25	4.601	0.689	Sphingomonadales	21104	3043663	d__Bacteria;p__Proteobacteria;c__Alphaproteobacteria;o__Sphingomonadales;f__Sphingomonadaceae;g__Sphingomonas;s__
					MAG20	Staphylococcus gallinarum	Staphylococcus gallinarum DSM 20610	97.96	GCF_000875895.1	63.08	1.724	0.335	Bacteria	4939	1745148	d__Bacteria;p__Firmicutes;c__Bacilli;o__Staphylococcales;f__Staphylococcaceae;g__Staphylococcus;s__Staphylococcus gallinarum
					MAG3	Staphylococcus sp.	Staphylococcus lloydii 23_2_7_LY	90.2	GCF_015775975.1	82.57	3.23	0.326	Bacilli	9937	2609789	d__Bacteria;p__Firmicutes;c__Bacilli;o__Staphylococcales;f__Staphylococcaceae;g__Staphylococcus;s__
					MAG26	Tetragenococcus halophilus	Tetragenococcus halophilus DSM 20339	98.38	GCF_003841405.1	90.91	3.189	0.359	Bacilli	24554	1796108	d__Bacteria;p__Firmicutes;c__Bacilli;o__Lactobacillales;f__Enterococcaceae;g__Tetragenococcus;s__Tetragenococcus halophilus
					MAG21	Weissella cibaria	Weissella cibaria KACC 11862	97.84	GCF_000193635.1	54.49	5.901	0.449	Bacteria	3828	2648492	d__Bacteria;p__Firmicutes;c__Bacilli;o__Lactobacillales;f__Lactobacillaceae;g__Weissella;s__Weissella cibaria
					MAG31	Weissella confusa	Weissella confusa DSM 20196	98.84	GCA_001436895.1	85.57	1.042	0.451	Lactobacillales	10181	1512873	d__Bacteria;p__Firmicutes;c__Bacilli;o__Lactobacillales;f__Lactobacillaceae;g__Weissella;s__Weissella confusa
					MAG30	Weissella paramesenteroides	Weissella paramesenteroides ATCC 33313	98.74	GCF_000160575.1	90.02	0.204	0.38	Lactobacillales	13997	1342562	d__Bacteria;p__Firmicutes;c__Bacilli;o__Lactobacillales;f__Lactobacillaceae;g__Weissella;s__Weissella paramesenteroides
					a Only MAGs with completeness > 50% and contamination < 10% have been included.
					b Based on PhyloPhlAn and MEGAN output.
					c N50 is defined as the minimum contig length required to cover 50% of the MAG.
