# Supplementary material for: Uncovering differences in the composition and function of phage communities and phage-bacterium interactions in raw soy sauce
Source: Front Microbiol. 2023 Dec 22;14:1328158. doi: 10.3389/fmicb.2023.1328158 (PMC10766790; doi:10.3389/fmicb.2023.1328158)
Supplement: Supplementary Table 4 — Phage–host linkages obtained using sequence alignment-based methods by comparing the phage genome with the metagenome-assembled genome (MAG) using BLASTN. [file Table_4.XLSX]

## Sheet: Sheet1
	Table S4. Phage–host linkages obtained using sequence alignment-based methods by comparing the phage genome with the metagenome-assembled genome (MAG) using BLASTN.
	Qaccver	Saccver	Pident	Length	Mismatch	Gapopen	Qstart	Qend	Sstart	Send	Evalue	Bitscore	Qcovs	Qlen	Slen
	ctg103565	MAG21.fna_ctg103565	100	7591	0	0	1	7591	1	7591	0	14019	100	7591	7591
	ctg362248	MAG15.fna_ctg403190	78.072	529	108	8	12269	12793	4350	4874	2.22e-87	327	4	12841	23129
	ctg598	MAG32.fna_ctg598	100	11914	0	0	1	11914	1	11914	0	22002	100	11914	11914
	ctg207553	MAG15.fna_ctg327413	74.941	2534	541	83	2651	5134	10676	13165	0	1075	17	18718	16067
	ctg207553	MAG15.fna_ctg327413	87.192	609	74	3	9	615	8193	8799	0	689	17	18718	16067
	ctg336769	MAG27.fna_ctg237578	76.588	1401	252	67	1	1355	725	2095	0	701	9	14442	39156
	ctg26354	MAG21.fna_ctg298050	86.96	3589	441	23	5755	9334	3571	1	0	4010	40	10515	5593
	ctg26354	MAG21.fna_ctg298050	89.116	588	60	3	3667	4252	5590	5005	0	728	40	10515	5593
	ctg388838	MAG18.fna_ctg4839	100	78	0	0	144	221	6970	7047	3.54e-32	145	1	18957	71135
	ctg388838	MAG18.fna_ctg4839	100	77	0	0	144	220	7317	7393	1.27e-31	143	1	18957	71135
	ctg388838	MAG18.fna_ctg4839	98.684	76	1	0	7	82	6885	6960	2.13e-29	135	1	18957	71135
	ctg388838	MAG18.fna_ctg4839	98.684	76	1	0	7	82	7225	7300	2.13e-29	135	1	18957	71135
	ctg337519	MAG26.fna_NODE_36_length_15682_cov_246.257289	82.728	3416	490	73	1284	4651	4054	691	0	2948	72	4651	15682
	ctg363735	MAG15.fna_ctg304569	76.7	3339	644	104	2619	5878	39402	36119	0	1733	22	44424	61626
	ctg363735	MAG15.fna_ctg304569	80.715	1789	299	34	19348	21121	25664	23907	0	1351	22	44424	61626
	ctg363735	MAG15.fna_ctg304569	73.826	2193	469	82	21268	23409	23839	21701	0	773	22	44424	61626
	ctg363735	MAG15.fna_ctg304569	73.514	2103	500	54	29996	32070	16144	14071	0	745	22	44424	61626
	ctg363735	MAG15.fna_ctg304569	83.249	197	29	4	8735	8929	33081	32887	8.18e-42	178	22	44424	61626
	ctg363735	MAG15.fna_ctg304569	89.167	120	8	4	1	118	41925	41809	8.3e-32	145	22	44424	61626
	ctg363735	MAG15.fna_ctg304569	87.629	97	7	5	40427	40520	7944	7850	1.09e-20	108	22	44424	61626
	ctg363735	MAG15.fna_ctg304569	98.077	52	0	1	40444	40495	41876	41826	3.94e-15	89.8	22	44424	61626
	ctg182745	MAG23.fna_ctg77108	100	50	0	0	45328	45377	6641	6592	3.12e-16	93.5	0	45426	36612
	ctg182745	MAG23.fna_ctg77108	100	50	0	0	1	50	6641	6592	3.12e-16	93.5	0	45426	36612
	ctg157128	MAG15.fna_ctg379115	90.722	97	6	3	4	99	3687	3781	6.58e-27	126	1	9753	33798
	ctg235509	MAG20.fna_ctg235509	100	21252	0	0	1	21252	1	21252	0	39246	100	21252	21252
	ctg261323	MAG21.fna_ctg261323	100	2889	0	0	1	2889	1	2889	0	5336	100	2889	2889
	ctg339402	MAG21.fna_ctg339402	100	7228	0	0	1	7228	1	7228	0	13348	100	7228	7228
	ctg339788	MAG26.fna_NODE_51_length_10935_cov_375.567784	99.607	5090	20	0	1	5090	10474	5385	0	9289	100	5090	10935
	ctg365566	MAG15.fna_ctg304569	80.365	1095	203	11	35517	36605	12632	11544	0	821	3	38893	61626
	ctg365787	MAG21.fna_ctg365787	100	3306	0	0	1	3306	1	3306	0	6106	100	3306	3306
	ctg392286	MAG26.fna_NODE_137_length_972_cov_305.680447	96.587	293	10	0	67	359	603	895	4.41e-135	486	2	16374	972
	ctg340241	MAG10.fna_ctg298471	88.932	1021	105	7	10578	11594	3549	2533	0	1253	4	25349	8825
	ctg211404	MAG21.fna_ctg18790	75.417	480	108	9	2020	2494	1904	1430	5.81e-57	224	19	2516	1904
	ctg340863	MAG18.fna_ctg60179	89.744	78	8	0	32061	32138	222087	222010	1.32e-18	100	0	32138	247329
	ctg340863	MAG18.fna_ctg60179	89.61	77	8	0	32062	32138	222530	222454	4.74e-18	99	0	32138	247329
	ctg340863	MAG18.fna_ctg60179	89.333	75	8	0	32064	32138	221756	221682	6.13e-17	95.3	0	32138	247329
	ctg82579	MAG11.fna_ctg82579	100	18388	0	0	1	18388	1	18388	0	33957	100	18388	18388
	ctg82579	MAG11.fna_ctg82579	100	46	0	0	1	46	46	1	2.11e-14	86.1	100	18388	18388
	ctg82579	MAG11.fna_ctg82579	100	34	0	0	5878	5911	5911	5878	9.88e-08	63.9	100	18388	18388
	ctg82579	MAG11.fna_ctg82579	100	32	0	0	3363	3394	3394	3363	1.28e-06	60.2	100	18388	18388
	ctg30155	MAG26.fna_NODE_115_length_1482_cov_10.703203	98.988	1482	15	0	708	2189	1	1482	0	2654	57	2615	1482
	ctg341149	MAG3.fna_NODE_404_length_559_cov_3.068465	98.927	559	6	0	5354	5912	1	559	0	1000	3	16076	559
	ctg108790	MAG27.fna_ctg238416	98.095	105	1	1	1	104	40920	41024	2.28e-43	182	1	16053	45747
	ctg315196	MAG10.fna_ctg298471	95.531	1074	48	0	7218	8291	8825	7752	0	1718	11	19518	8825
	ctg315196	MAG10.fna_ctg298471	89.016	874	85	5	11936	12799	873	1	0	1072	11	19518	8825
	ctg315196	MAG10.fna_ctg298471	89.434	265	26	2	11618	11881	4339	4076	7.24e-89	333	11	19518	8825
	ctg109017	MAG10.fna_ctg183050	100	28	0	0	55173	55200	17640	17613	0.00066	52.8	0	56676	22316
	ctg30580	MAG21.fna_ctg261323	76.068	1592	329	41	67	1631	2788	1222	0	782	57	2739	2889
	ctg394472	MAG21.fna_ctg321611	88.537	1073	123	0	6345	7417	1	1073	0	1301	4	25638	1073
	ctg135384	MAG18.fna_ctg60179	86.076	79	11	0	26	104	222175	222097	1.49e-14	86.1	1	13027	247329
	ctg135384	MAG18.fna_ctg60179	86.076	79	11	0	26	104	222619	222541	1.49e-14	86.1	1	13027	247329
	ctg187341	MAG23.fna_ctg1737	75.263	2187	448	72	9	2144	20175	18031	0	955	1	324623	21925
	ctg187341	MAG23.fna_ctg1737	79.98	989	182	14	323291	324271	21558	20578	0	715	1	324623	21925
	ctg84412	MAG11.fna_ctg84412	100	5256	0	0	1	5256	1	5256	0	9707	100	5256	5256
	ctg84412	MAG11.fna_ctg84412	100	36	0	0	4064	4099	4099	4064	2.18e-09	67.6	100	5256	5256
	ctg135798	MAG21.fna_ctg323845	76.241	846	188	13	2049	2888	216	1054	7.9e-121	436	29	2896	1367
	ctg58675	MAG26.fna_NODE_51_length_10935_cov_375.567784	81.93	487	81	5	3027	3508	2100	2584	2.72e-111	405	19	3535	10935
	ctg58675	MAG26.fna_NODE_51_length_10935_cov_375.567784	88.333	180	21	0	1	180	519	698	1.37e-54	217	19	3535	10935
	ctg187742	MAG27.fna_ctg246976	100	99	0	0	20389	20487	10623	10525	8.1e-44	183	0	20487	10623
	ctg188067	MAG17.fna_ctg188067	100	4512	0	0	1	4512	1	4512	0	8333	100	4512	4512
	ctg85691	MAG27.fna_ctg302438	87.383	1815	211	17	2199	4005	20432	18628	0	2067	44	7411	23286
	ctg85691	MAG27.fna_ctg302438	89.653	1324	135	2	5941	7263	15258	13936	0	1685	44	7411	23286
	ctg85691	MAG27.fna_ctg302438	96.939	98	3	0	1	98	21297	21200	1.06e-38	165	44	7411	23286
	ctg85704	MAG32.fna_ctg172272	100	99	0	0	7658	7756	1	99	3.06e-44	183	1	7756	4011
	ctg33251	MAG11.fna_ctg33251	100	5552	0	0	1	5552	1	5552	0	10253	100	5552	5552
	ctg33251	MAG11.fna_ctg33251	100	32	0	0	1495	1526	1526	1495	3.85e-07	60.2	100	5552	5552
	ctg33251	MAG11.fna_ctg33251	100	28	0	0	3212	3239	3239	3212	6.44e-05	52.8	100	5552	5552
	ctg112335	MAG15.fna_ctg304569	79.421	311	52	8	4620	4924	38971	39275	4.65e-52	209	4	7143	61626
	ctg60613	MAG23.fna_ctg236401	95.96	99	4	0	35220	35318	16940	16842	6.55e-37	161	0	35318	19769
	ctg60613	MAG23.fna_ctg236401	97.959	49	1	0	3221	3269	16937	16889	4.05e-14	86.1	0	35318	19769
	ctg344451	MAG11.fna_ctg344451	100	7923	0	0	1	7923	1	7923	0	14632	100	7923	7923
	ctg344451	MAG11.fna_ctg344451	100	40	0	0	5598	5637	5637	5598	1.96e-11	75	100	7923	7923
	ctg344451	MAG11.fna_ctg344451	100	30	0	0	7110	7139	7139	7110	7.11e-06	56.5	100	7923	7923
	ctg87187	MAG26.fna_NODE_46_length_11829_cov_283.263104	100	99	0	0	1	99	22	120	1.02e-43	183	0	25834	11829
	ctg139005	MAG28.fna_ctg211180	78.81	269	36	18	1636	1892	41972	41713	4.92e-38	161	15	2679	82553
	ctg139005	MAG28.fna_ctg211180	83.065	124	17	4	2047	2168	41419	41298	1.81e-22	110	15	2679	82553
	ctg139005	MAG28.fna_ctg211180	100	28	0	0	7	34	44270	44243	3.09e-05	52.8	15	2679	82553
	ctg139137	MAG22.fna_ctg260748	90	60	6	0	23	82	1994	2053	4.53e-12	78.7	0	23583	19967
	ctg88644	MAG23.fna_ctg388899	87.429	175	11	8	11618	11781	366	192	2.78e-46	191	2	11783	67553
	ctg88644	MAG23.fna_ctg388899	100	79	0	0	451	529	394	316	6.11e-33	147	2	11783	67553
	ctg191184	MAG21.fna_ctg191184	100	3608	0	0	1	3608	1	3608	0	6663	100	3608	3608
	ctg372519	MAG32.fna_ctg372519	100	12162	0	0	1	12162	1	12162	0	22460	100	12162	12162
	ctg372519	MAG32.fna_ctg372519	97.222	36	1	0	9423	9458	2919	2884	2.35e-07	62.1	100	12162	12162
	ctg372519	MAG32.fna_ctg372519	97.222	36	1	0	2884	2919	9458	9423	2.35e-07	62.1	100	12162	12162
	ctg62477	MAG17.fna_ctg258428	100	99	0	0	5924	6022	1	99	2.37e-44	183	2	6022	6466
	ctg321052	MAG1.fna_ctg272577	97.436	390	10	0	500	889	557	946	0	665	1	78048	6372
	ctg321052	MAG1.fna_ctg272577	97.027	370	10	1	1	369	1	370	5.53e-175	621	1	78048	6372
	ctg191788	MAG15.fna_ctg338147	86.197	355	42	5	12653	13006	15177	14829	2.2e-102	377	3	13006	15177
	ctg115402	MAG11.fna_ctg115402	100	4978	0	0	1	4978	1	4978	0	9193	100	4978	4978
	ctg115402	MAG11.fna_ctg115402	97.561	41	1	0	4659	4699	4696	4656	1.59e-10	71.3	100	4978	4978
	ctg373197	MAG21.fna_ctg217943	80.389	719	139	2	275	992	794	77	1.54e-153	545	20	3528	1279
	ctg140554	MAG32.fna_ctg140554	100	5067	0	0	1	5067	1	5067	0	9358	100	5067	5067
	ctg140768	MAG23.fna_ctg227556	79.956	454	81	8	12922	13370	8442	8890	2.7e-86	326	1	43430	9673
	ctg297570	MAG11.fna_ctg297570	100	4615	0	0	1	4615	1	4615	0	8523	100	4615	4615
	ctg402638	MAG21.fna_ctg407383	82.38	1731	279	23	7	1724	1815	98	0	1483	49	3480	5296
	ctg348892	MAG8.fna_NODE_200_length_4156_cov_4.518509	98.266	173	1	2	202163	202335	354	184	2.83e-78	302	0	269817	4156
	ctg298471	MAG10.fna_ctg298471	100	8825	0	0	1	8825	1	8825	0	16297	100	8825	8825
	ctg117892	MAG7.fna_ctg246302	97.368	38	1	0	1025	1062	1358	1321	5.15e-09	65.8	1	3470	4478
	ctg92287	MAG4.fna_ctg397808	100	52	0	0	17462	17513	136	187	1.68e-17	97.1	0	31750	22027
	ctg117982	MAG21.fna_ctg117982	100	5407	0	0	1	5407	1	5407	0	9985	100	5407	5407
	ctg376200	MAG11.fna_ctg112822	84.536	97	15	0	2730	2826	4811	4715	4.62e-18	97.1	1	8732	5386
	ctg324876	MAG3.fna_NODE_24_length_18386_cov_6.078868	100	97	0	0	19744	19840	5408	5504	1.02e-42	180	1	19840	18386
	ctg324876	MAG3.fna_NODE_24_length_18386_cov_6.078868	100	97	0	0	1	97	5504	5408	1.02e-42	180	1	19840	18386
	ctg40342	MAG27.fna_ctg53334	100	99	0	0	37495	37593	1	99	1.49e-43	183	0	37593	62700
	ctg273116	MAG21.fna_ctg273116	100	4776	0	0	1	4776	1	4776	0	8820	100	4776	4776
	ctg195609	MAG5.fna_NODE_100_length_4026_cov_3.258546	99.918	3670	3	0	1	3670	4026	357	0	6761	100	3670	4026
	ctg273661	MAG21.fna_ctg341666	87.755	490	37	14	12546	13021	481	1	1.23e-154	551	4	13036	1619
	ctg273661	MAG21.fna_ctg341666	100	29	0	0	1	29	29	1	4.22e-05	54.7	4	13036	1619
	ctg325855	MAG27.fna_ctg166287	87.435	382	48	0	69902	70283	47455	47074	1.71e-120	440	0	80568	62290
	ctg144384	MAG26.fna_NODE_51_length_10935_cov_375.567784	98.98	5390	53	2	1	5389	519	5907	0	9648	100	5389	10935
	ctg247454	MAG17.fna_ctg247454	100	14181	0	0	1	14181	1	14181	0	26188	100	14181	14181
	ctg247580	MAG17.fna_ctg19407	72.966	2778	612	115	7971	10680	3454	748	0	841	24	11084	4857
	ctg14559	MAG15.fna_ctg334949	94.667	150	8	0	17603	17752	5146	4997	6.87e-59	233	1	17752	21151
	ctg14559	MAG15.fna_ctg334949	100	46	0	0	17507	17552	2428	2473	2.04e-14	86.1	1	17752	21151
	ctg274447	MAG11.fna_ctg274447	100	9942	0	0	1	9942	1	9942	0	18360	100	9942	9942
	ctg327037	MAG21.fna_ctg188012	100	99	0	0	1	99	962	1060	2.24e-44	183	2	5694	1060
	ctg301674	MAG15.fna_ctg171406	75.177	282	54	15	1843	2116	5263	5536	7.38e-25	119	4	6541	33518
	ctg379532	MAG31.fna_ctg358222	100	97	0	0	2	98	1	97	2.32e-43	180	2	4558	2169
	ctg225142	MAG11.fna_ctg225142	100	5014	0	0	1	5014	1	5014	0	9260	100	5014	5014
	ctg353499	MAG8.fna_NODE_564_length_928_cov_21.650999	78.647	946	146	35	1008	1919	1	924	6.04e-163	577	23	3909	928
	ctg407383	MAG21.fna_ctg407383	100	5296	0	0	1	5296	1	5296	0	9780	100	5296	5296
	ctg225916	MAG21.fna_ctg225916	100	2742	0	0	1	2742	1	2742	0	5064	100	2742	2742
	ctg380788	MAG15.fna_ctg171406	78.582	663	112	22	4	651	10642	11289	4.94e-113	411	22	2985	33518
	ctg354296	MAG4.fna_ctg288512	84.127	63	9	1	44	105	85	147	6.34e-07	60.2	1	9131	3896
	ctg250768	MAG21.fna_ctg140315	87.606	1178	136	6	5100	6272	1	1173	0	1358	15	7976	1258
	ctg97698	MAG21.fna_ctg97698	100	75015	0	0	1	75015	1	75015	0	138500	100	75015	75015
	ctg97698	MAG21.fna_ctg97698	92.105	114	8	1	2163	2275	1468	1581	5e-36	159	100	75015	75015
	ctg97698	MAG21.fna_ctg97698	92.105	114	8	1	1468	1581	2163	2275	5e-36	159	100	75015	75015
	ctg97698	MAG21.fna_ctg97698	97.368	38	1	0	19562	19599	18779	18816	1.12e-07	65.8	100	75015	75015
	ctg97698	MAG21.fna_ctg97698	97.368	38	1	0	18779	18816	19562	19599	1.12e-07	65.8	100	75015	75015
	ctg17018	MAG27.fna_ctg185242	85.596	1208	156	18	240	1438	1464	266	0	1251	16	8242	62995
	ctg17018	MAG27.fna_ctg185242	78.992	119	21	2	109	225	1644	1528	1.58e-12	78.7	16	8242	62995
	ctg147612	MAG26.fna_NODE_122_length_1252_cov_24.628085	100	34	0	0	195	228	711	744	1.57e-08	63.9	1	2943	1252
	ctg304092	MAG11.fna_ctg304092	100	3685	0	0	1	3685	1	3685	0	6806	100	3685	3685
	ctg98054	MAG1.fna_ctg32834	74.594	1232	255	41	337	1530	1344	133	2.18e-135	488	4	29095	5682
	ctg278496	MAG11.fna_ctg278496	100	6015	0	0	1	6015	1	6015	0	11108	100	6015	6015
	ctg381682	MAG32.fna_ctg135045	100	99	0	0	1	99	99	1	1.59e-43	183	0	40086	18913
	ctg382859	MAG21.fna_ctg382859	100	2716	0	0	1	2716	1	2716	0	5016	100	2716	2716
	ctg99280	MAG7.fna_ctg246302	89.362	47	3	2	2350	2394	104	58	6.6e-07	58.4	2	2661	4478
	ctg409955	MAG4.fna_ctg248275	89.796	49	2	1	126833	126878	2103	2055	1.53e-05	60.2	0	219225	22541
	ctg18582	MAG1.fna_ctg390920	72.205	993	234	40	22234	23205	15965	14994	8.87e-69	267	4	23223	17917
	ctg252816	MAG21.fna_ctg252816	100	2964	0	0	1	2964	1	2964	0	5474	100	2964	2964
	ctg19407	MAG17.fna_ctg19407	100	4857	0	0	1	4857	1	4857	0	8970	100	4857	4857
	ctg19653	MAG11.fna_ctg19653	100	7089	0	0	1	7089	1	7089	0	13092	100	7089	7089
	ctg202533	MAG3.fna_NODE_258_length_3092_cov_5.230846	99.963	2670	1	0	88	2757	71	2740	0	4926	97	2757	3092
	ctg254670	MAG16.fna_ctg254670	100	4298	0	0	1	4298	1	4298	0	7938	100	4298	4298
	ctg21262	MAG11.fna_ctg219429	92.647	68	5	0	1368	1435	2417	2350	4.25e-19	99	2	2906	2841
	ctg413471	MAG15.fna_ctg53797	73.448	1804	401	66	25613	27378	1835	3598	6.19e-171	606	10	31256	19816
	ctg413471	MAG15.fna_ctg53797	77.235	839	167	21	29419	30245	4480	5306	8.48e-130	470	10	31256	19816
	ctg413471	MAG15.fna_ctg53797	80.25	400	67	9	2148	2539	8404	8799	7.08e-76	291	10	31256	19816
	ctg413475	MAG17.fna_ctg19407	73.206	1575	359	54	19205	20749	3327	1786	1.62e-142	512	4	36382	4857
	ctg413477	MAG17.fna_ctg188067	71.123	1167	265	56	29431	30552	1821	2960	3.13e-55	222	3	37360	4512
	ctg180215	MAG21.fna_ctg191184	73.828	512	121	12	1064	1568	1610	1105	6.43e-47	191	18	2742	3608
	ctg256131	MAG5.fna_NODE_141_length_2523_cov_2.078087	99.024	410	4	0	1	410	2114	2523	0	736	11	3840	2523
	ctg204246	MAG26.fna_NODE_61_length_7882_cov_354.223575	99.454	183	0	1	13064	13245	1834	2016	1.77e-88	331	1	13245	7882
	ctg76759	MAG11.fna_ctg76759	100	3987	0	0	1	3987	1	3987	0	7363	100	3987	3987
	ctg154713	MAG11.fna_ctg154713	100	6789	0	0	1	6789	1	6789	0	12538	100	6789	6789
	ctg336076	MAG26.fna_NODE_155_length_805_cov_3.465659	99.329	149	1	0	2652	2800	1	149	8.2e-71	270	5	2800	805
	ctg258428	MAG17.fna_ctg258428	100	6466	0	0	1	6466	1	6466	0	11941	100	6466	6466
	ctg25172	MAG8.fna_NODE_564_length_928_cov_21.650999	98.276	928	13	2	12591	13515	1	928	0	1622	2	42688	928
	ctg233381_1	MAG25.fna_ctg233381	100	22648	0	0	1	22648	1	22648	0	41824	100	22648	154384
	ctg233483_1	MAG4.fna_ctg233483	100	12443	0	0	1	12443	1	12443	0	22978	100	12443	38445
	ctg388899_1	MAG23.fna_ctg388899	100	44318	0	0	1	44318	12036	56353	0	81840	100	44318	67553
	ctg2297_1	MAG15.fna_ctg171406	78.614	2006	369	49	33704	35667	9302	11289	0	1273	7	40775	33518
	ctg2297_1	MAG15.fna_ctg171406	72.193	953	209	43	37335	38255	13409	14337	9.44e-61	241	7	40775	33518
	ctg53797_1	MAG15.fna_ctg53797	100	14098	0	0	1	14098	1	14098	0	26035	100	14098	19816
	ctg364240_1	MAG7.fna_ctg364240	100	14958	0	0	1	14958	9736	24693	0	27623	100	14958	24693
	ctg364240_1	MAG7.fna_ctg364240	100	72	0	0	14743	14814	10146	10217	6.04e-29	134	100	14958	24693
	ctg364240_1	MAG7.fna_ctg364240	100	72	0	0	411	482	24478	24549	6.04e-29	134	100	14958	24693
	ctg157325_1	MAG22.fna_ctg157325	100	30314	0	0	1	30314	1	30314	0	55980	100	30314	46211
	ctg211180_1	MAG28.fna_ctg211180	100	34132	0	0	1	34132	20708	54839	0	63030	100	34132	82553
	ctg56398_1	MAG15.fna_ctg304569	76.178	1146	241	28	21954	23083	25602	24473	2.11e-161	575	4	37823	61626
	ctg56398_1	MAG15.fna_ctg304569	76.443	433	90	12	6230	6656	39270	38844	8.82e-56	224	4	37823	61626
	ctg290277_1	MAG15.fna_ctg171406	75.089	281	60	9	45	320	14059	14334	2.8e-26	122	9	3227	33518
	ctg266175_1	MAG15.fna_ctg379115	85.837	1052	131	17	52184	53229	3778	2739	0	1101	2	53233	33798
	ctg266175_1	MAG15.fna_ctg379115	89.706	68	6	1	82	149	3780	3714	6.11e-14	86.1	2	53233	33798
	ctg140159_1	MAG15.fna_ctg171406	82.72	1169	185	15	56	1214	10128	11289	0	1024	42	7073	33518
	ctg140159_1	MAG15.fna_ctg171406	73.496	698	160	21	4828	5512	14992	15677	1.63e-61	241	42	7073	33518
	ctg140159_1	MAG15.fna_ctg171406	71.188	1128	263	47	3071	4169	13243	14337	4.57e-57	226	42	7073	33518
	ctg246302_1	MAG7.fna_ctg246302	100	4030	0	0	1	4030	449	4478	0	7443	100	4030	4478
	ctg119024_1	MAG28.fna_ctg119024	100	19115	0	0	1	19115	1	19115	0	35299	100	19115	316465
	ctg171406_1	MAG15.fna_ctg171406	100	15473	0	0	1	15473	3407	18879	0	28574	100	15473	33518
	ctg173400_1	MAG23.fna_ctg77108	100	43	0	0	1382	1424	6669	6627	2.37e-12	80.5	0	44343	36612
	ctg304569_1	MAG15.fna_ctg304569	100	35752	0	0	1	35752	7728	43479	0	66022	100	35752	61626
	ctg304569_1	MAG15.fna_ctg304569	96.226	53	0	1	34099	34149	7875	7927	4.1e-14	86.1	100	35752	61626
	ctg304569_1	MAG15.fna_ctg304569	96.226	53	0	1	148	200	41826	41876	4.1e-14	86.1	100	35752	61626
	ctg410245_1	MAG15.fna_ctg304569	74.249	1165	271	27	5521	6670	24456	25606	1.25e-127	462	4	27610	61626
	ctg307755_1	MAG15.fna_ctg327413	87.097	341	38	6	44724	45061	2566	2903	6.98e-103	381	1	53395	16067
	ctg20640_1	MAG25.fna_ctg20640	100	30983	0	0	1	30983	90702	121684	0	57215	100	30983	140335
	ctg20640_1	MAG25.fna_ctg20640	98.039	51	1	0	372	422	124680	124730	2.75e-15	89.8	100	30983	140335
	ctg254890_1	MAG32.fna_ctg187669	86.654	517	63	5	41528	42041	1393	880	4.27e-159	568	1	45644	3153
	ctg24207_1	MAG28.fna_ctg24207	100	6999	0	0	1	6999	1	6999	0	12925	100	6999	219286
